# Supplementary material for: Role of the polyamine transporter PotABCD during biofilm formation by Streptococcus pneumoniae
Source: PLoS One. 2024 Aug 7;19(8):e0307573. doi: 10.1371/journal.pone.0307573 (PMC11305561; doi:10.1371/journal.pone.0307573)
Supplement: S1 Dataset — (XLSX) [file pone.0307573.s001.xlsx]

## Sheet: Fig 1
	Fig 1 A - Abiotic Surface			Fig 1 B - Abiotic Surface
	Tigr4	ΔPotABCD		Tigr4	ΔPotABCD
	0.611	0.297		170000000	88000000
	0.507	0.352		360000000	94000000
	0.701	0.351		200000000	92000000
	0.56	0.487		260000000	64000000
	0.504	0.303		450000000	68000000
	0.576	0.318		220000000	82000000
	0.502	0.346
	0.56	0.285
	0.512	0.418
	0.534	0.301

## Sheet: Fig 2
		Fig 2 - Biofilm on cellular substrate
		Tigr4	ΔPotABCD
		18000000	1500000
		12000000	1200000
		14000000	400000
		12000000	440000

## Sheet: Fig 3
			Fig 3 - biofilm in vivo
			Tigr4	ΔPotABCD
			600	1090
			600	1200
			39000	3600
			7680	2400
			120000	2400
			120000	600
			75600	13800
			600	4200
			87000	1800
			9300

## Sheet: Fig 4
	Fig 4A - Putrescine
	Strain 245/00						Strain P1079
	TSB	0.25mM	0.5mM	1mM	2mM		TSB	0.25mM	0.5mM	1mM	2mM
	100	122	98	118	114		100	164.16	160.58	147.95	119.45
	100	121	117	121	124		100	143.68	148.46	136	138.9
	120	118	98	118	134		99	109.03	135.04	146.57	149.84
	80	130	117	121	104		101	126.79	135.04	135.51	130.99
	Strain 0603						Strain A66.1
	TSB	0.25mM	0.5mM	1mM	2mM		TSB	0.25mM	0.5mM	1mM	2mM
	90	123.88	138.47	139.44	109.35		100	190	187	161	148
	110	113.61	129.72	124.86	100		100	205	196	225	149
	101	101.87	99.16	120.19	109.35		99	127	184	200	145
	99	127.35	103.67	140	109.74		101	180	190	220	150
	Strain D39						Strain P1153
	TSB	0.25mM	0.5mM	1mM	2mM		TSB	0.25mM	0.5mM	1mM	2mM
	103	102.86	102.62	117	104.02		100	178	204	180	170
	97	98.35	94.32	111.15	109.02		100	174	184	198	204
	85	108	95	120.9	123		98	175	220	102	175
	115	92	107	118	130		101	185	170	108	190
	Strain D39
	TSB	0.25mM	0.5mM	1mM	2mM
	100	97.66	154.98	136.85	185.96
	116	108.3	101.75	164.92	245.62
	77.2	116.37	143.85	163.74	250.58
	101.75	110.23	98.83	159.65	157.89
	Fig 4B- Spermidine
	Strain 245/00						Strain P1079
	TSB	0.25mM	0.5mM	1mM	2mM		TSB	0.25mM	0.5mM	1mM	2mM
	100	126	130	117	146		100	116.57	90.22	97.2	99.51
	100	121	132	112	126		100	87.26	100	119.02	101.91
	110	121.26	131.264	121.26	121.26		115	109.03	135.04	78	80
	90	127.33	127	127.33	127.33		85	126.79	135.04	135.51	130.99
	Strain 0603						Strain A66.1
	TSB	0.25mM	0.5mM	1mM	2mM		TSB	0.25mM	0.5mM	1mM	2mM
	100	104	116.11	122.63	118.61		99	155	161	158	173
	100	115.97	112.63	124.02	128.8		101	198	181	175	187
	99	107.41	100.32	109.54	100.19		106	134	179	175	159
	101	101.61	112.7	130	110		94	183	191		200
	Strain D39						Strain P1153
	TSB	0.25mM	0.5mM	1mM	2mM		TSB	0.25mM	0.5mM	1mM	2mM
	99	105	105.97	123.96	102.01		98	144	72.87	67.73	90
	100	105.67	110.06	120.42	104.45		102	91	89	70.07	73.88
	100	103	109	148	100		115	106	90	58.45	73.1
	101	100	128	126	93		85	109	100	65.39	72.95
	Strain D39
	TSB	0.25mM	0.5mM	1mM	2mM
	103.92	128.7	158.26	234.35	126.08
	83.04	152.18	147.83	236.08	120
	104.79	162.18	135.66	234.5	91.73
	108.27	169.57	190.43	159.56	113.48

## Sheet: Sup Fig 1
	Supplementary Figure 1 A - Putrescine							Supplementary Figure 1 B - Spermidine
	TSB	0.25mM	0.5mM	1mM	2mM			TSB	0.25mM	0.5mM	1mM	2mM
	100	101.24	94.22	122.04	103.41			100	99.69	93.04		75.18
	100	99.19	116.9	96.08	78.32			100	104.26	101.76	98.35	71.95
	100	96.7	103.22	110	88			100	104.69	104.14	109.45	95
								100	100.54	102.74	93.59	85.6
	TSB	0.25mM	0.5mM	1mM	2mM			TSB	0.25mM	0.5mM	1mM	2mM
	360000000	400000000	380000000	350000000	300000000			360000000	2700000000	1400000000	2800000000	30000
	340000000	280000000	340000000	390000000	270000000			340000000	1700000000	1600000000	2600000000	24000
	700000000	300000000	1500000000	1400000000	700000000			700000000	280000000	340000000	390000000	270000
	300000000	600000000	1200000000	1100000000	100000000			300000000	300000000	1500000000	1400000000	200000

## Sheet: Sup Fig 2
	Supplementary Fig 1 A - Putrescine
	Strain Tigr4
	TSB	0.25mM	0.5mM	1mM	2mM
	4500000000	190000000000	640000000000	29000000000	6000000000
	5500000000	430000000000	660000000000	22000000000	6000000000
	4000000000	300000000000	740000000000	120000000000	80000000000
	3800000000	490000000000	860000000000	180000000000	60000000000
	Mutant Strain
	TSB	0.25mM	0.5mM	1mM	2mM
	360000000	400000000	380000000	350000000	300000000
	340000000	280000000	340000000	390000000	270000000
	700000000	300000000	1500000000	1400000000	700000000
	300000000	600000000	1200000000	1100000000	100000000
	Supplementary Fig 1 B - Spermidine
	Strain Tigr4
	TSB	0.25mM	0.5mM	1mM	2mM
	2500000000	22000000000	16000000000	16000000000	170000
	2700000000	25000000000	5500000000	17000000000	270000
	3700000000	25000000000	25000000000	25000000000	200000
	5000000000	30000000000	30000000000	30000000000	190000
	Mutant Strain
	TSB	0.25mM	0.5mM	1mM	2mM
	360000000	2700000000	1400000000	2800000000	30000
	340000000	1700000000	1600000000	2600000000	24000
	700000000	280000000	340000000	390000000	270000
	300000000	300000000	1500000000	1400000000	200000

## Sheet: Growth Curve - Putrescine
Time	TSB			0,25mM			0,5mM			1mM			2mM
0:00:00	0.110389	0.093466	0.095094	0.115358	0.099976	0.095944	0.099786	0.098374	0.099118	0.102065	0.104018	0.104761	0.105306	0.10778	0.09739
0:20:00	0.122973	0.09321	0.092842	0.121494	0.10061	0.095078	0.102032	0.08895	0.090306	0.10247	0.090849	0.085749	0.10402	0.091259	0.081137
0:40:00	0.140668	0.112925	0.112634	0.138833	0.115624	0.115301	0.121222	0.099327	0.101469	0.117544	0.101704	0.099796	0.112692	0.103001	0.093524
1:00:00	0.174925	0.161903	0.162071	0.173277	0.161356	0.163256	0.143241	0.145489	0.153679	0.14556	0.152066	0.14111	0.153401	0.14541	0.131029
1:20:00	0.220951	0.219468	0.217262	0.224828	0.228809	0.245554	0.202119	0.247373	0.259392	0.204805	0.27289	0.25786	0.207459	0.26238	0.210494
1:40:00	0.29245	0.281778	0.277127	0.265867	0.28948	0.296364	0.249739	0.27006	0.301888	0.264896	0.317025	0.310997	0.277343	0.360353	0.323219
2:00:00	0.377895	0.353874	0.366899	0.3609	0.347482	0.375485	0.321804	0.357916	0.365244	0.343699	0.361278	0.361549	0.309452	0.367597	0.418742
2:20:00	0.461968	0.458576	0.450296	0.452766	0.434309	0.447904	0.40112	0.423057	0.433239	0.427606	0.437293	0.451501	0.414848	0.429176	0.488687
2:40:00	0.556581	0.536469	0.553682	0.5481	0.52248	0.53097	0.508995	0.505302	0.519056	0.507521	0.509988	0.523561	0.515734	0.531789	0.5433
3:00:00	0.619129	0.605664	0.608679	0.600716	0.590096	0.602586	0.570491	0.593069	0.582385	0.584489	0.578414	0.584243	0.583208	0.586112	0.607338
3:20:00	0.63967	0.637712	0.630823	0.632683	0.61135	0.633767	0.60811	0.606215	0.609966	0.612141	0.592824	0.608388	0.596482	0.603887	0.609861
3:40:00	0.642001	0.625598	0.621144	0.636967	0.604789	0.625347	0.603416	0.598908	0.605972	0.605952	0.595883	0.590259	0.599006	0.589021	0.584454
4:00:00	0.625045	0.612701	0.610217	0.617621	0.590388	0.613301	0.588828	0.587585	0.589449	0.594916	0.579411	0.577873	0.582879	0.575222	0.566809
4:20:00	0.611832	0.598629	0.59271	0.597024	0.573888	0.599149	0.570494	0.571542	0.567657	0.576781	0.562944	0.561633	0.566376	0.558383	0.548236
4:40:00	0.588661	0.577817	0.566546	0.577736	0.555037	0.579767	0.555534	0.557256	0.561004	0.554526	0.553473	0.541353	0.548323	0.542605	0.528676
5:00:00	0.575303	0.561839	0.550622	0.549522	0.538383	0.554924	0.537007	0.534371	0.532982	0.530597	0.52862	0.522343	0.530597	0.522264	0.506226
5:20:00	0.549379	0.53985	0.524739	0.52889	0.51309	0.531254	0.502566	0.520088	0.518405	0.518652	0.511225	0.51221	0.503925	0.502996	0.495053
5:40:00	0.527697	0.520929	0.501335	0.502346	0.487095	0.50912	0.492755	0.486484	0.48632	0.499652	0.486796	0.494375	0.472684	0.493155	0.478448
6:00:00	0.499959	0.493298	0.484187	0.489196	0.454501	0.481766	0.47747	0.469065	0.474027	0.485811	0.476135	0.466137	0.459763	0.478682	0.453249
6:20:00	0.484405	0.468989	0.465373	0.470369	0.452947	0.456082	0.448669	0.455089	0.463134	0.452383	0.460158	0.45442	0.43364	0.455826	0.432774
6:40:00	0.440513	0.451945	0.450066	0.453007	0.438543	0.444483	0.43117	0.440198	0.450869	0.440441	0.446201	0.440492	0.422509	0.441844	0.421564
7:00:00	0.431847	0.428634	0.435319	0.434852	0.420628	0.426856	0.408142	0.427313	0.426989	0.42247	0.422507	0.421188	0.401672	0.428394	0.407816
7:20:00	0.4151	0.412871	0.421481	0.425075	0.409031	0.415869	0.388046	0.41479	0.409865	0.407123	0.410675	0.403878	0.381599	0.414515	0.395821
7:40:00	0.403826	0.406146	0.411508	0.415404	0.3999	0.409106	0.383089	0.406007	0.40841	0.400126	0.399909	0.401113	0.369421	0.407935	0.386114
8:00:00	0.400073	0.389221	0.400704	0.400989	0.391022	0.402019	0.365957	0.398644	0.393829	0.373349	0.389171	0.391901	0.352778	0.394596	0.373004
8:20:00	0.399526	0.379439	0.39319	0.387219	0.383502	0.396952	0.361029	0.393137	0.38612	0.363523	0.37905	0.380038	0.347096	0.385068	0.36386
8:40:00	0.389236	0.37188	0.388649	0.371169	0.375971	0.392914	0.355813	0.379003	0.379514	0.359621	0.37065	0.374683	0.338544	0.378121	0.354937
9:00:00	0.382155	0.365302	0.38424	0.368616	0.372869	0.386026	0.359355	0.375245	0.374758	0.359579	0.36538	0.370742	0.334878	0.372928	0.351659
9:20:00	0.379178	0.352967	0.383901	0.368982	0.365691	0.380806	0.344053	0.369809	0.370153	0.35746	0.35563	0.368328	0.321431	0.3681	0.34606
9:40:00	0.366709	0.350052	0.376321	0.366304	0.364211	0.375317	0.345315	0.368428	0.367211	0.353595	0.356989	0.365288	0.317283	0.363171	0.340904
10:00:00	0.36713	0.348817	0.37197	0.366256	0.361368	0.372626	0.344608	0.368337	0.36498	0.353813	0.356469	0.357925	0.313616	0.362409	0.340283
10:20:00	0.358596	0.344253	0.367051	0.362378	0.359419	0.363095	0.341567	0.369004	0.361868	0.354505	0.353611	0.352239	0.310457	0.359864	0.336993
10:40:00	0.356583	0.339631	0.364668	0.345314	0.354985	0.355289	0.344195	0.361651	0.354443	0.354843	0.352562	0.349888	0.307658	0.358527	0.333333
11:00:00	0.358177	0.340653	0.362249	0.34524	0.347727	0.35019	0.343843	0.357419	0.35458	0.353533	0.348921	0.342872	0.306876	0.35808	0.329021
11:20:00	0.357413	0.331632	0.351399	0.34267	0.341899	0.34726	0.333539	0.354683	0.344916	0.353184	0.345698	0.34237	0.300122	0.356715	0.326355
11:40:00	0.355118	0.331621	0.348606	0.342831	0.337855	0.343581	0.329739	0.343181	0.341028	0.343987	0.339532	0.340934	0.293706	0.351841	0.321055
12:00:00	0.353113	0.328808	0.343847	0.33513	0.337485	0.340011	0.314011	0.334489	0.338606	0.330937	0.338218	0.336953	0.290875	0.347906	0.317811
12:20:00	0.357706	0.330102	0.347893	0.32785	0.340064	0.339716	0.307603	0.326238	0.339978	0.330563	0.341993	0.33737	0.288949	0.34773	0.316871
12:40:00	0.355588	0.329549	0.335464	0.3243	0.338959	0.34075	0.306851	0.322078	0.330678	0.314974	0.341546	0.335643	0.286055	0.346278	0.312887
13:00:00	0.34161	0.329496	0.326004	0.326362	0.330021	0.334831	0.308253	0.319153	0.32678	0.312018	0.341712	0.330501	0.283264	0.342966	0.308713
13:20:00	0.314617	0.329664	0.325214	0.326079	0.329488	0.334577	0.308953	0.312445	0.326496	0.303306	0.339893	0.325769	0.280262	0.336771	0.305874
13:40:00	0.314566	0.322232	0.326812	0.328253	0.324936	0.327008	0.308735	0.31028	0.32524	0.307059	0.341121	0.323646	0.280843	0.331685	0.304974
14:00:00	0.314979	0.324821	0.32286	0.327657	0.318609	0.329477	0.310493	0.311549	0.323408	0.306574	0.340908	0.320579	0.281245	0.330455	0.301999
14:20:00	0.312827	0.324814	0.316219	0.326191	0.307579	0.327388	0.312084	0.31397	0.318033	0.304532	0.337443	0.318487	0.279503	0.328644	0.298391
14:40:00	0.306758	0.303774	0.320654	0.3298	0.311324	0.332388	0.317209	0.317955	0.321915	0.308894	0.337734	0.321885	0.280977	0.326929	0.298606
15:00:00	0.307511	0.304424	0.313252	0.291361	0.309637	0.324464	0.31795	0.318494	0.324274	0.311368	0.332401	0.323025	0.280545	0.320764	0.296358
15:20:00	0.306998	0.304094	0.313744	0.291613	0.312635	0.325036	0.297018	0.318661	0.3236	0.298985	0.319702	0.320042	0.27732	0.316803	0.293513
15:40:00	0.306712	0.299628	0.317056	0.29165	0.316551	0.327672	0.28419	0.314806	0.327267	0.300446	0.321367	0.322068	0.277256	0.31501	0.290999
16:00:00	0.308021	0.288964	0.319823	0.290258	0.306229	0.327901	0.283872	0.316391	0.329626	0.302557	0.323888	0.319504	0.276734	0.315295	0.291184
16:20:00	0.309529	0.291405	0.310816	0.291865	0.312036	0.318414	0.285779	0.319521	0.333086	0.304786	0.324511	0.317252	0.276499	0.314135	0.289359
16:40:00	0.309966	0.290973	0.29878	0.292165	0.314243	0.318846	0.284812	0.311198	0.3331	0.30558	0.324513	0.317486	0.271162	0.312203	0.287539
17:00:00	0.308874	0.291684	0.301071	0.271515	0.310101	0.317257	0.27707	0.312326	0.331844	0.308252	0.319594	0.318381	0.269691	0.311423	0.285881
17:20:00	0.310941	0.29215	0.29294	0.27435	0.315427	0.319894	0.278683	0.317039	0.336037	0.307917	0.323315	0.317616	0.270058	0.310046	0.285003
17:40:00	0.309101	0.289301	0.29516	0.275139	0.317465	0.323162	0.279912	0.318201	0.334503	0.308264	0.311989	0.319118	0.265001	0.306853	0.283595
18:00:00	0.310369	0.290612	0.296945	0.27472	0.318869	0.321382	0.280602	0.318244	0.330399	0.286101	0.308239	0.319497	0.262842	0.304085	0.278677
18:20:00	0.311683	0.291528	0.289367	0.275605	0.321656	0.32557	0.277694	0.321095	0.327629	0.286027	0.305713	0.320695	0.25325	0.303722	0.277559
18:40:00	0.310338	0.295253	0.292263	0.277998	0.323567	0.322207	0.281262	0.317784	0.321278	0.265248	0.305654	0.325785	0.254438	0.300581	0.27806
19:00:00	0.310884	0.294876	0.296308	0.278856	0.324085	0.320278	0.28322	0.320442	0.323864	0.268361	0.30806	0.329383	0.256597	0.29802	0.275815
19:20:00	0.30685	0.297846	0.298171	0.281696	0.327049	0.32237	0.244533	0.323752	0.318153	0.269128	0.311336	0.322746	0.255085	0.297522	0.274452
19:40:00	0.311758	0.301633	0.300039	0.286522	0.324375	0.326788	0.24703	0.326324	0.323362	0.273075	0.315795	0.326096	0.252832	0.300644	0.274499
20:00:00	0.244932	0.305286	0.302971	0.288967	0.326445	0.328392	0.25025	0.329924	0.31861	0.272783	0.311036	0.324456	0.253381	0.299096	0.273815

## Sheet: Growth Curve - Spermidine
Time	TSB			0,25mM			0,5mM			1mM			2mM
0:00:00	0.090272	0.087717	0.091943	0.098184	0.093993	0.094172	0.098236	0.103383	0.101416	0.095927	0.098592	0.098735	0.081443	0.081343	0.079253
0:20:00	0.091852	0.089374	0.095806	0.101729	0.09652	0.098331	0.087307	0.093519	0.097199	0.077529	0.079004	0.086086	0.069626	0.072698	0.07297
0:40:00	0.114218	0.111787	0.11671	0.12566	0.120388	0.122773	0.09205	0.100086	0.114514	0.084074	0.086805	0.088976	0.07212	0.075846	0.08096
1:00:00	0.16338	0.158175	0.162136	0.164366	0.172041	0.17192	0.163691	0.173474	0.17079	0.125958	0.130921	0.146264	0.085375	0.086303	0.097127
1:20:00	0.217272	0.209824	0.218743	0.248417	0.235855	0.225597	0.288766	0.289601	0.255556	0.216895	0.229597	0.2347	0.107298	0.099342	0.128939
1:40:00	0.285274	0.280167	0.284503	0.300848	0.301166	0.291378	0.314807	0.342165	0.318004	0.247856	0.264219	0.248905	0.146853	0.125948	0.146716
2:00:00	0.376842	0.366248	0.384521	0.373835	0.38902	0.391411	0.332336	0.366036	0.371534	0.251115	0.257393	0.248019	0.168026	0.15089	0.14964
2:20:00	0.464778	0.47036	0.456819	0.47034	0.464099	0.491032	0.37674	0.433029	0.439942	0.266773	0.267735	0.269858	0.176338	0.16257	0.151673
2:40:00	0.556823	0.56301	0.560469	0.543426	0.558366	0.575997	0.491341	0.492695	0.545694	0.268986	0.275567	0.278363	0.178202	0.160374	0.152181
3:00:00	0.608359	0.618738	0.630027	0.58585	0.588329	0.604793	0.556124	0.578739	0.60762	0.270477	0.291645	0.304392	0.185424	0.164428	0.1583
3:20:00	0.632834	0.635575	0.644374	0.558689	0.568205	0.579296	0.54896	0.570366	0.576769	0.276983	0.304693	0.314054	0.183908	0.16868	0.158392
3:40:00	0.627496	0.62986	0.633375	0.548426	0.561288	0.568712	0.534211	0.555354	0.563117	0.295995	0.314164	0.327707	0.183181	0.166368	0.156787
4:00:00	0.610034	0.61385	0.618396	0.549114	0.558546	0.560294	0.528134	0.552542	0.556059	0.306167	0.317437	0.345611	0.185558	0.167186	0.158983
4:20:00	0.590719	0.598157	0.601837	0.541928	0.554028	0.55608	0.520847	0.541238	0.54328	0.311626	0.337724	0.368269	0.188242	0.167871	0.161994
4:40:00	0.562275	0.573891	0.580645	0.5351	0.540969	0.54559	0.496377	0.526472	0.525056	0.321333	0.337079	0.363991	0.187408	0.170091	0.163161
5:00:00	0.535696	0.558853	0.552419	0.522499	0.530697	0.534438	0.478721	0.502165	0.511866	0.330498	0.343649	0.371876	0.191148	0.170441	0.164765
5:20:00	0.52862	0.535985	0.544375	0.506876	0.515237	0.519161	0.449406	0.481396	0.496174	0.335919	0.351297	0.388354	0.194047	0.173474	0.167639
5:40:00	0.511488	0.503119	0.515065	0.488549	0.489114	0.503222	0.431453	0.466551	0.462521	0.339029	0.359266	0.398223	0.197173	0.176459	0.170157
6:00:00	0.482568	0.492172	0.48963	0.464279	0.476717	0.469034	0.407723	0.44322	0.452575	0.339219	0.361305	0.403805	0.200112	0.179825	0.173423
6:20:00	0.468381	0.474028	0.477043	0.446999	0.457456	0.466908	0.390516	0.428514	0.419808	0.344236	0.363295	0.396848	0.203332	0.182077	0.175667
6:40:00	0.455123	0.454076	0.455227	0.416316	0.437228	0.445907	0.376238	0.408745	0.411332	0.351892	0.373908	0.395821	0.20695	0.185808	0.179791
7:00:00	0.431573	0.447516	0.44429	0.416057	0.432291	0.427476	0.367435	0.404135	0.397238	0.343593	0.37306	0.387815	0.208555	0.18891	0.182408
7:20:00	0.418519	0.426318	0.434045	0.399769	0.405632	0.409452	0.361317	0.388036	0.383821	0.344625	0.365226	0.369526	0.209223	0.190431	0.183682
7:40:00	0.407153	0.412603	0.424283	0.393444	0.395605	0.392971	0.356089	0.38453	0.379274	0.346391	0.36013	0.359014	0.214639	0.195859	0.189187
8:00:00	0.400688	0.391384	0.397495	0.382844	0.38513	0.387849	0.350821	0.372811	0.366225	0.339503	0.349853	0.345827	0.217271	0.198966	0.192747
8:20:00	0.393634	0.38704	0.39064	0.376029	0.373539	0.379825	0.352772	0.373921	0.364767	0.334682	0.340173	0.336071	0.21989	0.202123	0.195195
8:40:00	0.380509	0.379092	0.385057	0.367834	0.364015	0.372865	0.349367	0.373682	0.363397	0.325565	0.329031	0.324761	0.221718	0.20412	0.19672
9:00:00	0.368429	0.378247	0.375681	0.366942	0.360509	0.365929	0.34835	0.371622	0.3646	0.318975	0.318548	0.318261	0.224305	0.207296	0.200089
9:20:00	0.364063	0.374334	0.366764	0.361533	0.34982	0.359678	0.346818	0.368736	0.363515	0.308342	0.308216	0.308342	0.224783	0.20803	0.201349
9:40:00	0.358452	0.371187	0.368659	0.357777	0.349286	0.358094	0.346938	0.365757	0.367644	0.299967	0.301069	0.301141	0.227701	0.210927	0.204459
10:00:00	0.357957	0.365391	0.36212	0.344193	0.346628	0.352719	0.340549	0.367589	0.369091	0.294281	0.294985	0.296621	0.230451	0.214083	0.207734
10:20:00	0.356114	0.359001	0.361529	0.345365	0.340797	0.352981	0.340608	0.36325	0.370014	0.288846	0.290097	0.293223	0.234845	0.21974	0.213718
10:40:00	0.339445	0.358894	0.354858	0.342488	0.333739	0.346554	0.336034	0.358639	0.373161	0.283092	0.285451	0.288895	0.237072	0.222366	0.216309
11:00:00	0.337599	0.353512	0.355422	0.343332	0.33633	0.351556	0.337275	0.352817	0.370997	0.276591	0.281	0.28568	0.238793	0.223568	0.217592
11:20:00	0.342832	0.354476	0.352412	0.345296	0.340157	0.344991	0.337584	0.350874	0.367889	0.266892	0.277036	0.278861	0.241269	0.226571	0.220737
11:40:00	0.336487	0.346815	0.352102	0.338475	0.330906	0.345334	0.335646	0.351098	0.365799	0.262678	0.27142	0.270088	0.242704	0.228735	0.223188
12:00:00	0.337311	0.34634	0.349104	0.341285	0.330702	0.347187	0.335905	0.351388	0.365598	0.257487	0.268517	0.267507	0.244053	0.229549	0.224175
12:20:00	0.340493	0.343054	0.349889	0.338696	0.335038	0.350617	0.3324	0.353151	0.363765	0.254306	0.261327	0.266568	0.247024	0.232823	0.226955
12:40:00	0.34177	0.344201	0.341251	0.331943	0.328184	0.349803	0.32777	0.348776	0.365805	0.245156	0.256148	0.267292	0.247236	0.232759	0.227757
13:00:00	0.337758	0.345296	0.339168	0.329054	0.317153	0.347142	0.329174	0.342164	0.366529	0.242132	0.253731	0.264683	0.249826	0.235742	0.231385
13:20:00	0.332998	0.343973	0.339708	0.323816	0.316243	0.349445	0.328637	0.34146	0.355248	0.239381	0.248356	0.263297	0.251465	0.236994	0.232913
13:40:00	0.33614	0.341613	0.340531	0.328076	0.318896	0.353843	0.328256	0.342821	0.357549	0.235764	0.247763	0.263607	0.253025	0.238445	0.234278
14:00:00	0.331533	0.345026	0.329737	0.330641	0.319278	0.337267	0.328424	0.344	0.350463	0.232202	0.245113	0.261333	0.254583	0.240205	0.236152
14:20:00	0.335458	0.349435	0.331402	0.334204	0.318853	0.338358	0.327845	0.345421	0.351453	0.227474	0.239054	0.257514	0.257272	0.243342	0.239958
14:40:00	0.339375	0.337572	0.336522	0.340163	0.324314	0.33962	0.332123	0.338978	0.353596	0.228381	0.239838	0.255959	0.260593	0.246284	0.243671
15:00:00	0.329976	0.337042	0.33149	0.341907	0.327389	0.331503	0.335341	0.341384	0.349007	0.227818	0.238514	0.252265	0.261369	0.24678	0.244917
15:20:00	0.330462	0.322634	0.327589	0.337255	0.313787	0.329842	0.336783	0.340103	0.350115	0.223668	0.235924	0.250118	0.26058	0.246018	0.244542
15:40:00	0.333161	0.315699	0.327856	0.326931	0.314766	0.326977	0.332699	0.342652	0.351001	0.220974	0.231793	0.24925	0.261989	0.247005	0.245738
16:00:00	0.336991	0.32021	0.331276	0.332401	0.313341	0.324346	0.327405	0.339475	0.352041	0.217891	0.232058	0.24867	0.263963	0.248639	0.248057
16:20:00	0.340918	0.324972	0.333391	0.330642	0.314374	0.327604	0.328282	0.337954	0.355351	0.215174	0.232175	0.246806	0.267466	0.252522	0.252746
16:40:00	0.337101	0.317094	0.333498	0.332036	0.310083	0.314538	0.328318	0.337413	0.351354	0.210572	0.229927	0.245207	0.268396	0.253682	0.25438
17:00:00	0.335854	0.318671	0.330609	0.32915	0.309908	0.307054	0.328307	0.335355	0.35297	0.206562	0.2277	0.244224	0.268546	0.254104	0.254868
17:20:00	0.340734	0.324101	0.331299	0.332473	0.313857	0.285683	0.332012	0.338154	0.3439	0.206234	0.227286	0.243906	0.271486	0.257676	0.258002
17:40:00	0.333835	0.326169	0.332296	0.332224	0.316079	0.284362	0.324686	0.338899	0.344278	0.203544	0.226638	0.243025	0.272946	0.259456	0.259698
18:00:00	0.334311	0.325982	0.333254	0.332715	0.317298	0.262841	0.316635	0.335246	0.342917	0.201121	0.222601	0.241391	0.273232	0.259792	0.260004
18:20:00	0.318637	0.31798	0.322939	0.335598	0.319691	0.269973	0.320748	0.338564	0.344994	0.196651	0.214657	0.239308	0.274492	0.261819	0.261421
18:40:00	0.321979	0.322327	0.326725	0.336901	0.298959	0.275901	0.325191	0.338871	0.34514	0.198028	0.210457	0.240119	0.277034	0.265377	0.264952
19:00:00	0.32651	0.326113	0.323799	0.332598	0.295312	0.272478	0.32117	0.342157	0.34948	0.195194	0.216942	0.239096	0.279116	0.268094	0.268074
19:20:00	0.328951	0.32797	0.326148	0.331189	0.299385	0.273171	0.314152	0.337086	0.337224	0.193818	0.217385	0.23903	0.281679	0.271086	0.271225
19:40:00	0.330623	0.336733	0.3319	0.333306	0.30368	0.278704	0.318194	0.338961	0.337298	0.193438	0.219001	0.239761	0.28515	0.275234	0.27542
20:00:00	0.329638	0.342269	0.333894	0.332008	0.30495	0.28155	0.320302	0.342502	0.343633	0.193528	0.220773	0.241319	0.286868	0.277483	0.278231

## Sheet: Sup Fig 3
	Time	Tigr4						ΔpotABCD
	0:00:00	0.051794	0.044881	0.048891	0.051052	0.056787	0.050839	0.047122	0.063134	0.061591	0.072232	0.073605	0.061809
	0:20:00	0.086022	0.064196	0.067125	0.068648	0.079904	0.074121	0.073397	0.091714	0.086793	0.092037	0.094708	0.085882
	0:40:00	0.114242	0.082816	0.08637	0.086257	0.095791	0.090166	0.089434	0.106899	0.101282	0.106296	0.109796	0.100204
	1:00:00	0.136188	0.120756	0.121319	0.12212	0.130588	0.121396	0.117274	0.135041	0.130036	0.135886	0.141559	0.133594
	1:20:00	0.14374	0.171415	0.1708	0.173007	0.175118	0.164359	0.150412	0.165292	0.16028	0.160483	0.159514	0.151413
	1:40:00	0.152369	0.188322	0.193254	0.184441	0.183063	0.178215	0.143106	0.164887	0.156401	0.155109	0.15592	0.156628
	2:00:00	0.210529	0.222752	0.238995	0.229057	0.230867	0.226498	0.182527	0.197585	0.198836	0.197435	0.204447	0.212661
	2:20:00	0.323107	0.339688	0.343325	0.337701	0.345337	0.345994	0.283151	0.301088	0.299405	0.310856	0.309601	0.301897
	2:40:00	0.453406	0.427809	0.418821	0.434584	0.431876	0.452292	0.399303	0.402141	0.415096	0.425329	0.410791	0.409707
	3:00:00	0.5471	0.515804	0.529172	0.517121	0.536896	0.527295	0.479079	0.491971	0.487777	0.498279	0.499962	0.495749
	3:20:00	0.592156	0.557729	0.570085	0.560564	0.577246	0.561644	0.504866	0.540576	0.539158	0.548498	0.551929	0.546025
	3:40:00	0.602469	0.568884	0.57612	0.563897	0.575708	0.566303	0.5164	0.541067	0.540793	0.554148	0.558942	0.555005
	4:00:00	0.595651	0.564922	0.564634	0.559606	0.573324	0.562466	0.510483	0.536326	0.537193	0.545572	0.550735	0.546841
	4:20:00	0.583291	0.54476	0.551758	0.547924	0.55404	0.549946	0.500644	0.519864	0.521261	0.538197	0.540572	0.532676
	4:40:00	0.561892	0.529923	0.532237	0.530569	0.53814	0.532699	0.481384	0.509355	0.512065	0.52081	0.52512	0.520264
	5:00:00	0.539489	0.509306	0.519011	0.514403	0.521634	0.514714	0.472399	0.493257	0.49828	0.517935	0.519284	0.510075
	5:20:00	0.522622	0.494274	0.496726	0.489288	0.503649	0.487815	0.468621	0.483284	0.48734	0.496654	0.500765	0.496623
	5:40:00	0.492528	0.473669	0.474777	0.480898	0.475829	0.469102	0.452422	0.457623	0.475841	0.487048	0.484333	0.482866
	6:00:00	0.481919	0.444937	0.456217	0.451887	0.46393	0.455677	0.44021	0.453258	0.470309	0.473428	0.477487	0.474125
	6:20:00	0.461759	0.432316	0.433552	0.443015	0.447417	0.439418	0.431062	0.437082	0.450189	0.455974	0.461437	0.453358
	6:40:00	0.445566	0.418617	0.430531	0.415859	0.432476	0.42643	0.407076	0.42508	0.444152	0.442738	0.449749	0.445082
	7:00:00	0.4288	0.401202	0.417579	0.412724	0.415666	0.417651	0.406601	0.424234	0.43712	0.437151	0.448172	0.434359
	7:20:00	0.418715	0.391909	0.406691	0.402802	0.413019	0.405888	0.401054	0.414065	0.42517	0.430745	0.434608	0.428478
	7:40:00	0.407008	0.377841	0.398928	0.389836	0.390166	0.391611	0.395261	0.402496	0.409076	0.425661	0.422099	0.41407
	8:00:00	0.398502	0.370939	0.390867	0.379301	0.384047	0.378531	0.383275	0.39582	0.401893	0.416622	0.417991	0.408551
	8:20:00	0.396325	0.364248	0.374146	0.376825	0.376497	0.369903	0.38029	0.391805	0.391911	0.402111	0.413795	0.404161
	8:40:00	0.389111	0.359754	0.366397	0.363769	0.369132	0.365979	0.378424	0.387344	0.395682	0.400628	0.408262	0.397904
	9:00:00	0.377229	0.355172	0.363311	0.361593	0.36175	0.362376	0.376933	0.386844	0.396794	0.400472	0.401812	0.391916
	9:20:00	0.377706	0.350939	0.361861	0.359193	0.358322	0.356602	0.372771	0.390664	0.394284	0.402809	0.40287	0.392055
	9:40:00	0.379269	0.343634	0.357522	0.355547	0.357401	0.352883	0.376506	0.384611	0.399268	0.395347	0.401507	0.391649
		0.367857	0.341082	0.353462	0.353361	0.355831	0.354167	0.375321	0.385314	0.401698	0.399441	0.402649	0.392635
		0.358022	0.341241	0.350882	0.346004	0.354199	0.34505	0.376178	0.387464	0.398432	0.402352	0.401948	0.392474
		0.347957	0.343054	0.349569	0.346774	0.35336	0.343924	0.372035	0.381487	0.397616	0.403019	0.397832	0.39714
		0.347123	0.336655	0.347252	0.343719	0.353488	0.344766	0.371818	0.382806	0.396163	0.40448	0.401691	0.398635
		0.345679	0.331511	0.342048	0.340227	0.352295	0.340822	0.37422	0.382302	0.396324	0.404981	0.401304	0.399
		0.347221	0.329396	0.342526	0.337678	0.350917	0.335896	0.377831	0.38227	0.398224	0.407797	0.400076	0.397382
		0.349816	0.329131	0.338507	0.336402	0.349698	0.337433	0.381326	0.381509	0.395753	0.407506	0.394872	0.396204
		0.350394	0.326181	0.334159	0.33363	0.346418	0.337631	0.384539	0.383495	0.399403	0.408916	0.396902	0.397801
		0.351772	0.322809	0.334994	0.333439	0.347087	0.334209	0.384722	0.38742	0.403024	0.404787	0.401193	0.398442
		0.35303	0.3194	0.331549	0.33566	0.341781	0.332894	0.386926	0.390933	0.408437	0.406536	0.405419	0.396102
		0.354195	0.319632	0.331139	0.335619	0.342438	0.334389	0.385096	0.396431	0.413115	0.41042	0.410307	0.39682
		0.354765	0.31932	0.331081	0.334995	0.342654	0.333736	0.382123	0.398127	0.415227	0.414801	0.413212	0.396419
		0.357713	0.321649	0.331368	0.334839	0.344809	0.330355	0.377744	0.399857	0.419015	0.421067	0.415418	0.391935
		0.353537	0.322206	0.332159	0.334172	0.347035	0.330588	0.379686	0.40307	0.414583	0.421936	0.410084	0.397085
		0.351889	0.326104	0.328969	0.328699	0.349703	0.329593	0.385222	0.404324	0.418644	0.420457	0.411583	0.400249
